# Supplementary material for: Survey of ‘Candidatus Liberibacter solanacearum’ and Its Potential Psyllid Vectors in Northwestern Italy
Source: Insects. 2025 May 7;16(5):499. doi: 10.3390/insects16050499 (PMC12111825; doi:10.3390/insects16050499)
Supplement: Supplementary file 1 [file insects-16-00499-s001.zip]

Archive with 1 entries (1 files):
- insects-3607997-supplementary.xlsx
