# Supplementary material for: Survey of ‘Candidatus Liberibacter solanacearum’ and Its Potential Psyllid Vectors in Northwestern Italy
Source: Insects. 2025 May 7;16(5):499. doi: 10.3390/insects16050499 (PMC12111825; doi:10.3390/insects16050499)
Supplement: Supplementary file 1 [file insects-16-00499-s001.zip › insects-3607997-supplementary.xlsx]

## Sheet: table S1 Magnano 1 & 2 (potato)
Location	Date	Trap	B_nigri_F	B_nigri_M	H_chen_F	H_chen_M	A_frej_F	A_frej_M	T_urti_F	T_urti_M
Magnano 1	15/06/2023	A	1	1	0	0
Magnano 1	15/06/2023	B	1	1	0	1
Magnano 1	15/06/2023	C	1	0	0	0
Magnano 2	15/06/2023	A	1	4	0	0	0	0	0	0
Magnano 2	15/06/2023	B	2	2	0	0	0	0	0	1
Magnano 2	15/06/2023	C	0	3	0	0	0	0	0	0
Magnano 2	15/06/2023	D	1	9	0	0	0	0	0	0
Magnano 2	15/06/2023	E	0	22	0	0	0	0	0	0
Average	15/06/2023		0.875	5.25	0	0.125
Magnano 1	29/06/2023	A	0	1	0	0
Magnano 1	29/06/2023	B	1	0	0	1
Magnano 1	29/06/2023	C	1	4	0	0
Magnano 2	29/06/2023	A	0	3	0	0	0	0	0	0
Magnano 2	29/06/2023	B	0	0	0	0	0	0	0	0
Magnano 2	29/06/2023	C	0	0	0	0	0	1	0	0
Magnano 2	29/06/2023	D	1	8	0	1	1	5	0	0
Magnano 2	29/06/2023	E	1	3	0	0	0	0	0	0
Average	29/06/2023		0.5	2.375	0	0.25
Magnano 1	13/07/2023	A	0	0	0	0
Magnano 1	13/07/2023	B	0	0	0	0
Magnano 1	13/07/2023	C	0	1	0	0
Magnano 2	13/07/2023	A	0	0	1	0	0	0	0	0
Magnano 2	13/07/2023	B	0	0	0	1	0	0	0	0
Magnano 2	13/07/2023	C	0	0	0	1	0	0	0	0
Magnano 2	13/07/2023	D	0	0	1	0	0	3	0	0
Magnano 2	13/07/2023	E	0	0	0	0	0	3	0	0
Average	13/07/2023		0	0.125	0.25	0.25

## Sheet: Table S2 Avigliana (potato)
Location	Date	Trap	B_nigri_F	B_nigri_M	H_chen_F	H_chen_M
Avigliana	13/07/2023	A	1	1	0	0
Avigliana	13/07/2023	B	0	1	1	0
Avigliana	13/07/2023	C	0	6	0	0
Avigliana	13/07/2023	D	0	1	1	0
Avigliana	13/07/2023	E	0	1	0	0
Average	13/07/2023		0.2	2	0.4	0
Avigliana	25/07/2023	A	1	5	0	0
Avigliana	25/07/2023	B	1	1	0	0
Avigliana	25/07/2023	C	0	1	0	0
Avigliana	25/07/2023	D	1	0	0	0
Avigliana	25/07/2023	E	1	1	0	0
Average	25/07/2023		0.8	1.6	0	0
Avigliana	01/08/2023	A	0	0	0	0
Avigliana	01/08/2023	B	0	0	0	0
Avigliana	01/08/2023	C	1	0	1	0
Avigliana	01/08/2023	D	1	2	0	2
Avigliana	01/08/2023	E	0	0	0	0
Average	01/08/2023		0.4	0.4	0.2	0.4

## Sheet: Table S3 Dalmazzo (Carrot)
Location	Date	Trap	B_trig_F	B_trig_M	H_chen_F	H_chen_M
Dalmazzo 1	27/06/2023	A	9	64	3	6
Dalmazzo 1	27/06/2023	B	4	23	1	1
Dalmazzo 1	27/06/2023	C	4	41	1	0
Dalmazzo 1	27/06/2023	D	2	46	2	0
Dalmazzo 1	27/06/2023	E	1	102	0	0
Dalmazzo 1	27/06/2023		4	55.2	1.4	1.4
Dalmazzo 1	18/07/2023	A	9	24	2	3
Dalmazzo 1	18/07/2023	B	26	55	0	2
Dalmazzo 1	18/07/2023	C	9	69	0	0
Dalmazzo 1	18/07/2023	D	9	74	0	1
Dalmazzo 1	18/07/2023	E	3	41	0	0
Dalmazzo 1	18/07/2023		11.2	52.6	0.4	1.2
Dalmazzo 1	08/08/2023	A	24	41	3	5
Dalmazzo 1	08/08/2023	B	26	170	2	5
Dalmazzo 1	08/08/2023	C	23	256	0	0
Dalmazzo 1	08/08/2023	D	12	116	0	1
Dalmazzo 1	08/08/2023	E	6	49	0	0
Dalmazzo 1	08/08/2023		18.2	126.4	1	2.2
Dalmazzo 1	17/08/2023	A	17	92	5	8
Dalmazzo 1	17/08/2023	B	54	338	3	5
Dalmazzo 1	17/08/2023	C	39	202	0	3
Dalmazzo 1	17/08/2023	D	48	355	1	3
Dalmazzo 1	17/08/2023	E	55	522	0	0
Dalmazzo 1	17/08/2023		42.6	301.8	1.8	3.8
Dalmazzo 1	05/09/2023	A	97	449	1	6
Dalmazzo 1	05/09/2023	B	89	588	1	1
Dalmazzo 1	05/09/2023	C	64	299	1	2
Dalmazzo 1	05/09/2023	D	14	124	1	8
Dalmazzo 1	05/09/2023	E	152	897	2	2
Dalmazzo 1	05/09/2023		83.2	471.4	1.2	3.8
Dalmazzo 1	14/09/2023	A	58	347	5	8
Dalmazzo 1	14/09/2023	B	111	404	11	13
Dalmazzo 1	14/09/2023	C	79	260	0	4
Dalmazzo 1	14/09/2023	D	26	119	6	4
Dalmazzo 1	14/09/2023	E	81	532	6	3
Dalmazzo 1	14/09/2023		71	332.4	5.6	6.4
Dalmazzo 1	27/09/2023	A	15	134	4	3
Dalmazzo 1	27/09/2023	B	27	140	11	7
Dalmazzo 1	27/09/2023	C	31	185	3	4
Dalmazzo 1	27/09/2023	D	6	79	11	5
Dalmazzo 1	27/09/2023	E	40	310	8	2
Dalmazzo 1	27/09/2023		23.8	169.6	7.4	4.2
Dalmazzo 2	03/10/2023	A	0	0	1	1
Dalmazzo 2	03/10/2023	B	10	9	5	1
Dalmazzo 2	03/10/2023	C	2	0	0	0
Dalmazzo 2	03/10/2023	D	2	3	0	0
Dalmazzo 2	03/10/2023	E	6	7	0	0
Dalmazzo 2	03/10/2023		4	3.8	1.2	0.4
Dalmazzo 2	10/10/2023	A	0	1	1	0
Dalmazzo 2	10/10/2023	B	1	1	1	1
Dalmazzo 2	10/10/2023	C	1	0	0	0
Dalmazzo 2	10/10/2023	D	0	1	0	0
Dalmazzo 2	10/10/2023	E	6	3	0	1
Dalmazzo 2	10/10/2023		1.6	1.2	0.4	0.4
Dalmazzo 2	17/10/2023	A	0	2	1	0
Dalmazzo 2	17/10/2023	B	2	6	0	0
Dalmazzo 2	17/10/2023	C	1	1	0	0
Dalmazzo 2	17/10/2023	D	1	1	1	0
Dalmazzo 2	17/10/2023	E	9	4	1	2
Dalmazzo 2	17/10/2023		2.6	2.8	0.6	0.4
Dalmazzo 2	26/10/2023	A	1	1	0	0
Dalmazzo 2	26/10/2023	B	32	13	0	0
Dalmazzo 2	26/10/2023	C	1	1	0	1
Dalmazzo 2	26/10/2023	D	1	1	0	0
Dalmazzo 2	26/10/2023	E	10	5	0	0
Dalmazzo 2	26/10/2023		9	4.2	0	0.2
Dalmazzo 2	03/11/2023	A	2	2	0	0
Dalmazzo 2	03/11/2023	B	36	27	0	0
Dalmazzo 2	03/11/2023	C	1	3	0	0
Dalmazzo 2	03/11/2023	D	4	3	0	0
Dalmazzo 2	03/11/2023	E	6	1	0	0
Dalmazzo 2	03/11/2023		9.8	7.2	0	0
Dalmazzo 2	13/11/2023	A	0	0	0	0
Dalmazzo 2	13/11/2023	B	10	3	0	0
Dalmazzo 2	13/11/2023	C	0	0	0	0
Dalmazzo 2	13/11/2023	D	3	2	0	0
Dalmazzo 2	13/11/2023	E	6	3	0	0
Dalmazzo 2	13/11/2023		3.8	1.6	0	0
Dalmazzo 2	21/11/2023	A	16	6	0	0
Dalmazzo 2	21/11/2023	B	8	7	0	0
Dalmazzo 2	21/11/2023	C	20	15	0	0
Dalmazzo 2	21/11/2023	D	8	5	0	0
Dalmazzo 2	21/11/2023	E	9	5	0	0
Dalmazzo 2	21/11/2023		12.2	7.6	0	0
Dalmazzo 2	28/11/2023	A	18	17	0	0
Dalmazzo 2	28/11/2023	B	8	4	0	0
Dalmazzo 2	28/11/2023	C	14	12	0	0
Dalmazzo 2	28/11/2023	D	8	5	0	0
Dalmazzo 2	28/11/2023	E	16	12	0	0
Dalmazzo 2	28/11/2023		12.8	10	0	0
Dalmazzo 2	06/12/2023	A	1	1	0	0
Dalmazzo 2	06/12/2023	B	2	3	0	0
Dalmazzo 2	06/12/2023	C	0	0	0	0
Dalmazzo 2	06/12/2023	D	1	0	0	0
Dalmazzo 2	06/12/2023	E	5	4	0	0
Dalmazzo 2	06/12/2023		1.8	1.6	0	0
